# Supplementary material for: A Multi-Faceted Analysis Showing CRNDE Transcripts and a Recently Confirmed Micropeptide as Important Players in Ovarian Carcinogenesis
Source: Int J Mol Sci. 2024 Apr 16;25(8):4381. doi: 10.3390/ijms25084381 (PMC11050281; doi:10.3390/ijms25084381)
Supplement: Supplementary file 1 [file ijms-25-04381-s001.zip]

Archive with 2 entries (2 files):
- Cell_lines_DNA_STR_profiling_results.pdf
- ijms-2946734-supplementary.pdf
